# Supplementary material for: In silico identification and validation of vaccine and drug targets in Coccidioides posadasii through integrated genomic, proteomic, and molecular modeling approaches
Source: Medicine (Baltimore). 2026 Jun 5;105(23):e49169. doi: 10.1097/MD.0000000000049169 (PMC13246128; doi:10.1097/MD.0000000000049169)
Supplement: Supplementary file 4 [file medi-105-e49169-s004.xlsx]

## Sheet: Cytoplasmic_Localization
#SeqName	Comp.Result
GCA_000150055KMM63709.1	Cytoplasmic
GCA_000150055KMM63734.1	Cytoplasmic
GCA_000150055KMM63881.1	Cytoplasmic
GCA_000150055KMM63907.1	Cytoplasmic
GCA_000150055KMM63996.1	Cytoplasmic
GCA_000150055KMM64019.1	Cytoplasmic
GCA_000150055KMM64030.1	Cytoplasmic
GCA_000150055KMM64040.1	Cytoplasmic
GCA_000150055KMM64064.1	Cytoplasmic
GCA_000150055KMM64131.1	Cytoplasmic
GCA_000150055KMM64261.1	Cytoplasmic
GCA_000150055KMM64264.1	Cytoplasmic
GCA_000150055KMM64288.1	Cytoplasmic
GCA_000150055KMM64402.1	Cytoplasmic
GCA_000150055KMM64438.1	Cytoplasmic
GCA_000150055KMM64443.1	Cytoplasmic
GCA_000150055KMM64471.1	Cytoplasmic
GCA_000150055KMM64478.1	Cytoplasmic
GCA_000150055KMM64485.1	Cytoplasmic
GCA_000150055KMM64487.1	Cytoplasmic
GCA_000150055KMM64488.1	Cytoplasmic
GCA_000150055KMM64496.1	Cytoplasmic
GCA_000150055KMM64503.1	Cytoplasmic
GCA_000150055KMM64563.1	Cytoplasmic
GCA_000150055KMM64586.1	Cytoplasmic
GCA_000150055KMM64603.1	Cytoplasmic
GCA_000150055KMM64609.1	Cytoplasmic
GCA_000150055KMM64616.1	Cytoplasmic
GCA_000150055KMM64684.1	Cytoplasmic
GCA_000150055KMM64722.1	Cytoplasmic
GCA_000150055KMM64739.1	Cytoplasmic
GCA_000150055KMM64839.1	Cytoplasmic
GCA_000150055KMM64854.1	Cytoplasmic
GCA_000150055KMM64927.1	Cytoplasmic
GCA_000150055KMM64954.1	Cytoplasmic
GCA_000150055KMM64959.1	Cytoplasmic
GCA_000150055KMM65025.1	Cytoplasmic
GCA_000150055KMM65088.1	Cytoplasmic
GCA_000150055KMM65149.1	Cytoplasmic
GCA_000150055KMM65150.1	Cytoplasmic
GCA_000150055KMM65185.1	Cytoplasmic
GCA_000150055KMM65200.1	Cytoplasmic
GCA_000150055KMM65308.1	Cytoplasmic
GCA_000150055KMM65345.1	Cytoplasmic
GCA_000150055KMM65379.1	Cytoplasmic
GCA_000150055KMM65399.1	Cytoplasmic
GCA_000150055KMM65402.1	Cytoplasmic
GCA_000150055KMM65450.1	Cytoplasmic
GCA_000150055KMM65464.1	Cytoplasmic
GCA_000150055KMM65485.1	Cytoplasmic
GCA_000150055KMM65506.1	Cytoplasmic
GCA_000150055KMM65598.1	Cytoplasmic
GCA_000150055KMM65690.1	Cytoplasmic
GCA_000150055KMM65804.1	Cytoplasmic
GCA_000150055KMM65864.1	Cytoplasmic
GCA_000150055KMM65920.1	Cytoplasmic
GCA_000150055KMM65927.1	Cytoplasmic
GCA_000150055KMM65948.1	Cytoplasmic
GCA_000150055KMM66006.1	Cytoplasmic
GCA_000150055KMM66097.1	Cytoplasmic
GCA_000150055KMM66133.1	Cytoplasmic
GCA_000150055KMM66157.1	Cytoplasmic
GCA_000150055KMM66171.1	Cytoplasmic
GCA_000150055KMM66177.1	Cytoplasmic
GCA_000150055KMM66199.1	Cytoplasmic
GCA_000150055KMM66201.1	Cytoplasmic
GCA_000150055KMM66357.1	Cytoplasmic
GCA_000150055KMM66362.1	Cytoplasmic
GCA_000150055KMM66424.1	Cytoplasmic
GCA_000150055KMM66434.1	Cytoplasmic
GCA_000150055KMM66450.1	Cytoplasmic
GCA_000150055KMM66455.1	Cytoplasmic
GCA_000150055KMM66500.1	Cytoplasmic
GCA_000150055KMM66534.1	Cytoplasmic
GCA_000150055KMM66535.1	Cytoplasmic
GCA_000150055KMM66656.1	Cytoplasmic
GCA_000150055KMM66789.1	Cytoplasmic
GCA_000150055KMM66792.1	Cytoplasmic
GCA_000150055KMM66851.1	Cytoplasmic
GCA_000150055KMM66852.1	Cytoplasmic
GCA_000150055KMM66897.1	Cytoplasmic
GCA_000150055KMM66922.1	Cytoplasmic
GCA_000150055KMM66968.1	Cytoplasmic
GCA_000150055KMM67009.1	Cytoplasmic
GCA_000150055KMM67022.1	Cytoplasmic
GCA_000150055KMM67052.1	Cytoplasmic
GCA_000150055KMM67137.1	Cytoplasmic
GCA_000150055KMM67196.1	Cytoplasmic
GCA_000150055KMM67245.1	Cytoplasmic
GCA_000150055KMM67615.1	Cytoplasmic
GCA_000150055KMM67634.1	Cytoplasmic
GCA_000150055KMM67641.1	Cytoplasmic
GCA_000150055KMM67658.1	Cytoplasmic
GCA_000150055KMM67778.1	Cytoplasmic
GCA_000150055KMM67795.1	Cytoplasmic
GCA_000150055KMM67824.1	Cytoplasmic
GCA_000150055KMM67904.1	Cytoplasmic
GCA_000150055KMM67911.1	Cytoplasmic
GCA_000150055KMM67961.1	Cytoplasmic
GCA_000150055KMM68034.1	Cytoplasmic
GCA_000150055KMM68101.1	Cytoplasmic
GCA_000150055KMM68119.1	Cytoplasmic
GCA_000150055KMM68199.1	Cytoplasmic
GCA_000150055KMM68216.1	Cytoplasmic
GCA_000150055KMM68227.1	Cytoplasmic
GCA_000150055KMM68235.1	Cytoplasmic
GCA_000150055KMM68258.1	Cytoplasmic
GCA_000150055KMM68290.1	Cytoplasmic
GCA_000150055KMM68326.1	Cytoplasmic
GCA_000150055KMM68437.1	Cytoplasmic
GCA_000150055KMM68478.1	Cytoplasmic
GCA_000150055KMM68481.1	Cytoplasmic
GCA_000150055KMM68530.1	Cytoplasmic
GCA_000150055KMM68579.1	Cytoplasmic
GCA_000150055KMM68628.1	Cytoplasmic
GCA_000150055KMM68629.1	Cytoplasmic
GCA_000150055KMM68656.1	Cytoplasmic
GCA_000150055KMM68659.1	Cytoplasmic
GCA_000150055KMM68728.1	Cytoplasmic
GCA_000150055KMM68773.1	Cytoplasmic
GCA_000150055KMM68801.1	Cytoplasmic
GCA_000150055KMM68827.1	Cytoplasmic
GCA_000150055KMM69002.1	Cytoplasmic
GCA_000150055KMM69060.1	Cytoplasmic
GCA_000150055KMM69110.1	Cytoplasmic
GCA_000150055KMM69153.1	Cytoplasmic
GCA_000150055KMM69218.1	Cytoplasmic
GCA_000150055KMM69251.1	Cytoplasmic
GCA_000150055KMM69328.1	Cytoplasmic
GCA_000150055KMM69579.1	Cytoplasmic
GCA_000150055KMM69633.1	Cytoplasmic
GCA_000150055KMM69852.1	Cytoplasmic
GCA_000150055KMM70097.1	Cytoplasmic
GCA_000150055KMM70110.1	Cytoplasmic
GCA_000150055KMM70175.1	Cytoplasmic
GCA_000150055KMM70252.1	Cytoplasmic
GCA_000150055KMM70264.1	Cytoplasmic
GCA_000150055KMM70329.1	Cytoplasmic
GCA_000150055KMM70339.1	Cytoplasmic
GCA_000150055KMM70451.1	Cytoplasmic
GCA_000150055KMM70551.1	Cytoplasmic
GCA_000150055KMM70580.1	Cytoplasmic
GCA_000150055KMM70589.1	Cytoplasmic
GCA_000150055KMM70662.1	Cytoplasmic
GCA_000150055KMM70764.1	Cytoplasmic
GCA_000150055KMM70932.1	Cytoplasmic
GCA_000150055KMM70956.1	Cytoplasmic
GCA_000150055KMM70962.1	Cytoplasmic
GCA_000150055KMM70977.1	Cytoplasmic
GCA_000150055KMM70980.1	Cytoplasmic
GCA_000150055KMM70996.1	Cytoplasmic
GCA_000150055KMM71005.1	Cytoplasmic
GCA_000150055KMM71008.1	Cytoplasmic
GCA_000150055KMM71023.1	Cytoplasmic
GCA_000150055KMM71127.1	Cytoplasmic
GCA_000150055KMM71344.1	Cytoplasmic
GCA_000150055KMM71359.1	Cytoplasmic
GCA_000150055KMM71366.1	Cytoplasmic
GCA_000150055KMM71384.1	Cytoplasmic
GCA_000150055KMM71414.1	Cytoplasmic
GCA_000150055KMM71431.1	Cytoplasmic
GCA_000150055KMM71605.1	Cytoplasmic
GCA_000150055KMM71608.1	Cytoplasmic
GCA_000150055KMM71645.1	Cytoplasmic
GCA_000150055KMM71647.1	Cytoplasmic
GCA_000150055KMM71655.1	Cytoplasmic
GCA_000150055KMM71686.1	Cytoplasmic
GCA_000150055KMM71698.1	Cytoplasmic
GCA_000150055KMM71753.1	Cytoplasmic
GCA_000150055KMM71791.1	Cytoplasmic
GCA_000150055KMM71926.1	Cytoplasmic
GCA_000150055KMM71991.1	Cytoplasmic
GCA_000150055KMM72032.1	Cytoplasmic
GCA_000150055KMM72037.1	Cytoplasmic
GCA_000150055KMM72038.1	Cytoplasmic
GCA_000150055KMM72073.1	Cytoplasmic
GCA_000150055KMM72084.1	Cytoplasmic
GCA_000150055KMM72087.1	Cytoplasmic
GCA_000150055KMM72105.1	Cytoplasmic
GCA_000150055KMM72116.1	Cytoplasmic
GCA_000150055KMM72244.1	Cytoplasmic
GCA_000150055KMM72246.1	Cytoplasmic
GCA_000150055KMM72325.1	Cytoplasmic
GCA_000150055KMM72329.1	Cytoplasmic
GCA_000150055KMM72335.1	Cytoplasmic
GCA_000150055KMM72542.1	Cytoplasmic
GCA_000150055KMM72639.1	Cytoplasmic
GCA_000150055KMM72642.1	Cytoplasmic
GCA_000150055KMM72694.1	Cytoplasmic
GCA_000150055KMM72702.1	Cytoplasmic
GCA_000150055KMM72710.1	Cytoplasmic
GCA_000150055KMM72790.1	Cytoplasmic
GCA_000150055KMM72824.1	Cytoplasmic
GCA_000150055KMM72964.1	Cytoplasmic
GCA_000150055KMM73088.1	Cytoplasmic
GCA_000150055KMM73094.1	Cytoplasmic
GCA_000150055KMM73120.1	Cytoplasmic
GCA_000150055KMM73131.1	Cytoplasmic
GCA_000150055KMM73174.1	Cytoplasmic
GCA_000150055KMM73207.1	Cytoplasmic
GCA_000150055KMM73254.1	Cytoplasmic
GCA_000150055KMM73330.1	Cytoplasmic
GCA_000150055KMM73347.1	Cytoplasmic
GCA_000150055KMM73371.1	Cytoplasmic
GCA_000150055KMM73383.1	Cytoplasmic
GCA_000150055KMM73411.1	Cytoplasmic
GCA_000150055KMM73435.1	Cytoplasmic
GCA_000150055KMM73493.1	Cytoplasmic
GCA_000150055KMM73495.1	Cytoplasmic
GCA_000151335EER22861.1	Cytoplasmic
GCA_000151335EER22920.1	Cytoplasmic
GCA_000151335EER23022.1	Cytoplasmic
GCA_000151335EER23166.1	Cytoplasmic
GCA_000151335EER23185.1	Cytoplasmic
GCA_000151335EER23238.1	Cytoplasmic
GCA_000151335EER23531.1	Cytoplasmic
GCA_000151335EER23698.1	Cytoplasmic
GCA_000151335EER23765.1	Cytoplasmic
GCA_000151335EER23844.1	Cytoplasmic
GCA_000151335EER24001.1	Cytoplasmic
GCA_000151335EER24004.1	Cytoplasmic
GCA_000151335EER24271.1	Cytoplasmic
GCA_000151335EER24288.1	Cytoplasmic
GCA_000151335EER24421.1	Cytoplasmic
GCA_000151335EER24445.1	Cytoplasmic
GCA_000151335EER24463.1	Cytoplasmic
GCA_000151335EER24549.1	Cytoplasmic
GCA_000151335EER24624.1	Cytoplasmic
GCA_000151335EER24645.1	Cytoplasmic
GCA_000151335EER24669.1	Cytoplasmic
GCA_000151335EER24681.1	Cytoplasmic
GCA_000151335EER24865.1	Cytoplasmic
GCA_000151335EER25044.1	Cytoplasmic
GCA_000151335EER25316.1	Cytoplasmic
GCA_000151335EER25319.1	Cytoplasmic
GCA_000151335EER25340.1	Cytoplasmic
GCA_000151335EER25946.1	Cytoplasmic
GCA_000151335EER26124.1	Cytoplasmic
GCA_000151335EER26125.1	Cytoplasmic
GCA_000151335EER26165.1	Cytoplasmic
GCA_000151335EER26339.1	Cytoplasmic
GCA_000151335EER26390.1	Cytoplasmic
GCA_000151335EER26549.1	Cytoplasmic
GCA_000151335EER27134.1	Cytoplasmic
GCA_000151335EER27156.1	Cytoplasmic
GCA_000151335EER27634.1	Cytoplasmic
GCA_000151335EER27639.1	Cytoplasmic
GCA_000151335EER27734.1	Cytoplasmic
GCA_000151335EER27810.1	Cytoplasmic
GCA_000151335EER27949.1	Cytoplasmic
GCA_000151335EER27966.1	Cytoplasmic
GCA_000151335EER28088.1	Cytoplasmic
GCA_000151335EER28091.1	Cytoplasmic
GCA_000151335EER28174.1	Cytoplasmic
GCA_000151335EER28240.1	Cytoplasmic
GCA_000151335EER28343.1	Cytoplasmic
GCA_000151335EER28345.1	Cytoplasmic
GCA_000151335EER28359.1	Cytoplasmic
GCA_000151335EER28364.1	Cytoplasmic
GCA_000151335EER28433.1	Cytoplasmic
GCA_000151335EER28580.1	Cytoplasmic
GCA_000151335EER28644.1	Cytoplasmic
GCA_000151335EER28754.1	Cytoplasmic
GCA_000151335EER28815.1	Cytoplasmic
GCA_000151335EER29004.1	Cytoplasmic
GCA_000151335EER29119.1	Cytoplasmic
GCA_000151335EER29275.1	Cytoplasmic
GCA_000151335EER29390.1	Cytoplasmic
GCA_000151335EER29466.1	Cytoplasmic
GCA_000151335EER29515.1	Cytoplasmic
GCA_000151335EER29969.1	Cytoplasmic
GCA_000151335EER30028.1	Cytoplasmic
GCA_000151335EER30049.1	Cytoplasmic
GCA_018416015QVM05622.1	Cytoplasmic
GCA_018416015QVM05735.1	Cytoplasmic
GCA_018416015QVM05865.1	Cytoplasmic
GCA_018416015QVM06285.1	Cytoplasmic
GCA_018416015QVM06372.1	Cytoplasmic
GCA_018416015QVM06883.1	Cytoplasmic
GCA_018416015QVM07181.1	Cytoplasmic
GCA_018416015QVM07427.1	Cytoplasmic
GCA_018416015QVM07517.1	Cytoplasmic
GCA_018416015QVM07691.1	Cytoplasmic
GCA_018416015QVM08485.1	Cytoplasmic
GCA_018416015QVM09244.1	Cytoplasmic
GCA_018416015QVM09564.1	Cytoplasmic
GCA_018416015QVM09602.1	Cytoplasmic
GCA_018416015QVM09899.1	Cytoplasmic
GCA_018416015QVM10206.1	Cytoplasmic
GCA_018416015QVM10341.1	Cytoplasmic
GCA_018416015QVM10421.1	Cytoplasmic
GCA_018416015QVM10775.1	Cytoplasmic
GCA_018416015QVM10856.1	Cytoplasmic
GCA_018416015QVM10903.1	Cytoplasmic
GCA_018416015QVM11110.1	Cytoplasmic
GCA_018416015QVM11622.1	Cytoplasmic
GCA_018416015QVM12064.1	Cytoplasmic
GCA_018416015QVM12218.1	Cytoplasmic
GCA_018416015QVM12854.1	Cytoplasmic
GCA_018416015QVM12931.1	Cytoplasmic
GCA_018416015QVM13173.1	Cytoplasmic
GCA_018416015QVM13243.1	Cytoplasmic
GCA_018416015QVM13458.1	Cytoplasmic
GCA_018416015QVM13599.1	Cytoplasmic
GCA_020976775JAJKKW010000003.1.g3226	Cytoplasmic
GCA_020976775JAJKKW010000003.1.g3243	Cytoplasmic
GCA_020976775JAJKKW010000015.1.g1112	Cytoplasmic
GCA_020976775JAJKKW010000021.1.g2136	Cytoplasmic
GCA_020976775JAJKKW010000023.1.g2415	Cytoplasmic
GCA_020976775JAJKKW010000024.1.g2519	Cytoplasmic
GCA_020976775JAJKKW010000040.1.g4247	Cytoplasmic
GCA_020976775JAJKKW010000044.1.g4563	Cytoplasmic
GCA_020976775JAJKKW010000046.1.g4667	Cytoplasmic
GCA_020976775JAJKKW010000046.1.g4681	Cytoplasmic
GCA_020976775JAJKKW010000049.1.g4874	Cytoplasmic
GCA_020976775JAJKKW010000049.1.g4897	Cytoplasmic
GCA_020976775JAJKKW010000055.1.g5261	Cytoplasmic
GCA_020976775JAJKKW010000076.1.g6185	Cytoplasmic
GCA_020976775JAJKKW010000079.1.g6278	Cytoplasmic
GCA_020976775JAJKKW010000079.1.g6290	Cytoplasmic
GCA_020976775JAJKKW010000086.1.g6550	Cytoplasmic
GCA_020976775JAJKKW010000088.1.g6598	Cytoplasmic
GCA_020976775JAJKKW010000105.1.g206	Cytoplasmic
GCA_020976775JAJKKW010000105.1.g212	Cytoplasmic
GCA_020976775JAJKKW010000109.1.g307	Cytoplasmic
GCA_020976775JAJKKW010000112.1.g405	Cytoplasmic
GCA_020976775JAJKKW010000117.1.g477	Cytoplasmic
GCA_020976775JAJKKW010000124.1.g637	Cytoplasmic
GCA_020976775JAJKKW010000130.1.g779	Cytoplasmic
GCA_020976775JAJKKW010000144.1.g1017	Cytoplasmic
GCA_020976775JAJKKW010000153.1.g1187	Cytoplasmic
GCA_020976775JAJKKW010000183.1.g1714	Cytoplasmic
GCA_020976775JAJKKW010000191.1.g1852	Cytoplasmic
GCA_020976775JAJKKW010000196.1.g1890	Cytoplasmic
GCA_020976775JAJKKW010000198.1.g1912	Cytoplasmic
GCA_020976775JAJKKW010000220.1.g2297	Cytoplasmic
GCA_020976775JAJKKW010000222.1.g2324	Cytoplasmic
GCA_020976775JAJKKW010000224.1.g2341	Cytoplasmic
GCA_020976775JAJKKW010000228.1.g2383	Cytoplasmic
GCA_020976775JAJKKW010000254.1.g2708	Cytoplasmic
GCA_020976775JAJKKW010000302.1.g3327	Cytoplasmic
GCA_020976775JAJKKW010000303.1.g3341	Cytoplasmic
GCA_020976775JAJKKW010000304.1.g3343	Cytoplasmic
GCA_020976775JAJKKW010000322.1.g3546	Cytoplasmic
GCA_020976775JAJKKW010000330.1.g3622	Cytoplasmic
GCA_020976775JAJKKW010000332.1.g3630	Cytoplasmic
GCA_020976775JAJKKW010000336.1.g3654	Cytoplasmic
GCA_020976775JAJKKW010000343.1.g3739	Cytoplasmic
GCA_020976775JAJKKW010000372.1.g3979	Cytoplasmic
GCA_020976775JAJKKW010000378.1.g4020	Cytoplasmic
GCA_020976775JAJKKW010000388.1.g4102	Cytoplasmic
GCA_020976775JAJKKW010000389.1.g4112	Cytoplasmic
GCA_020976775JAJKKW010000402.1.g4289	Cytoplasmic
GCA_020976775JAJKKW010000417.1.g4398	Cytoplasmic
GCA_020976775JAJKKW010000448.1.g4597	Cytoplasmic
GCA_020976775JAJKKW010000464.1.g4712	Cytoplasmic
GCA_020976775JAJKKW010000475.1.g4783	Cytoplasmic
GCA_020976775JAJKKW010000530.1.g5179	Cytoplasmic
GCA_020976775JAJKKW010000554.1.g5303	Cytoplasmic
GCA_020976775JAJKKW010000555.1.g5307	Cytoplasmic
GCA_020976775JAJKKW010000556.1.g5310	Cytoplasmic
GCA_020976775JAJKKW010000566.1.g5349	Cytoplasmic
GCA_020976775JAJKKW010000626.1.g5659	Cytoplasmic
GCA_020976775JAJKKW010000686.1.g5879	Cytoplasmic
GCA_020976795JAJKKV010000010.1.g59	Cytoplasmic
GCA_020976795JAJKKV010000024.1.g2880	Cytoplasmic
GCA_020976795JAJKKV010000043.1.g4662	Cytoplasmic
GCA_020976795JAJKKV010000046.1.g4845	Cytoplasmic
GCA_020976795JAJKKV010000061.1.g5677	Cytoplasmic

## Sheet: Cytoplasmic_Essential
Essentiality	Score	Protein
0	0	>GCA_000150055|KMM63881.1
0	0	>GCA_000150055|KMM63996.1
0	0	>GCA_000150055|KMM64443.1
0	0	>GCA_000150055|KMM65025.1
0	0	>GCA_000150055|KMM65804.1
0	0	>GCA_000150055|KMM66434.1
0	0	>GCA_000150055|KMM66534.1
0	0	>GCA_000150055|KMM67795.1
0	0	>GCA_000150055|KMM69328.1
0	0	>GCA_000150055|KMM70977.1
0	0	>GCA_000150055|KMM71608.1
0	0	>GCA_000150055|KMM71753.1
0	0	>GCA_000150055|KMM72116.1
0	0	>GCA_000150055|KMM72244.1
0	0	>GCA_000150055|KMM73371.1
0	0	>GCA_000150055|KMM73493.1
0	0	>GCA_000151335|EER24624.1
0	0	>GCA_000151335|EER27966.1
0	0	>GCA_000151335|EER28580.1
0	0	>GCA_018416015|QVM10421.1
0	0	>GCA_018416015|QVM10856.1
0	0	>GCA_018416015|QVM12218.1
0	0	>GCA_020976775|JAJKKW010000079.1.g6278
0	0	>GCA_020976775|JAJKKW010000105.1.g206
0	0	>GCA_020976775|JAJKKW010000389.1.g4112
0	0	>GCA_020976775|JAJKKW010000555.1.g5307
1	0.0952	>GCA_000150055|KMM63709.1
1	0.1429	>GCA_000150055|KMM63734.1
1	0.2381	>GCA_000150055|KMM63907.1
1	0.1905	>GCA_000150055|KMM64019.1
1	0.0476	>GCA_000150055|KMM64030.1
1	0.238	>GCA_000150055|KMM64040.1
1	0.2381	>GCA_000150055|KMM64064.1
1	0.4762	>GCA_000150055|KMM64131.1
1	0.2857	>GCA_000150055|KMM64261.1
1	0.1428	>GCA_000150055|KMM64264.1
1	0.1904	>GCA_000150055|KMM64288.1
1	0.2856	>GCA_000150055|KMM64402.1
1	0.1428	>GCA_000150055|KMM64438.1
1	0.1429	>GCA_000150055|KMM64471.1
1	0.0476	>GCA_000150055|KMM64478.1
1	0.0952	>GCA_000150055|KMM64485.1
1	0.0952	>GCA_000150055|KMM64487.1
1	0.1428	>GCA_000150055|KMM64488.1
1	0.1428	>GCA_000150055|KMM64496.1
1	0.1428	>GCA_000150055|KMM64503.1
1	0.5238	>GCA_000150055|KMM64563.1
1	0.2381	>GCA_000150055|KMM64586.1
1	0.1905	>GCA_000150055|KMM64603.1
1	0.3809	>GCA_000150055|KMM64609.1
1	0.1905	>GCA_000150055|KMM64616.1
1	0.238	>GCA_000150055|KMM64684.1
1	0.1428	>GCA_000150055|KMM64722.1
1	0.1428	>GCA_000150055|KMM64739.1
1	0.1428	>GCA_000150055|KMM64839.1
1	0.2857	>GCA_000150055|KMM64854.1
1	0.3333	>GCA_000150055|KMM64927.1
1	0.3333	>GCA_000150055|KMM64954.1
1	0.1428	>GCA_000150055|KMM64959.1
1	0.1428	>GCA_000150055|KMM65088.1
1	0.381	>GCA_000150055|KMM65149.1
1	0.1429	>GCA_000150055|KMM65150.1
1	0.0476	>GCA_000150055|KMM65185.1
1	0.4285	>GCA_000150055|KMM65200.1
1	0.0476	>GCA_000150055|KMM65308.1
1	0.0952	>GCA_000150055|KMM65345.1
1	0.1429	>GCA_000150055|KMM65379.1
1	0.0953	>GCA_000150055|KMM65399.1
1	0.1428	>GCA_000150055|KMM65402.1
1	0.0952	>GCA_000150055|KMM65450.1
1	0.0476	>GCA_000150055|KMM65464.1
1	0.1905	>GCA_000150055|KMM65485.1
1	0.1428	>GCA_000150055|KMM65506.1
1	0.1428	>GCA_000150055|KMM65598.1
1	0.381	>GCA_000150055|KMM65690.1
1	0.1904	>GCA_000150055|KMM65864.1
1	0.2381	>GCA_000150055|KMM65920.1
1	0.1904	>GCA_000150055|KMM65927.1
1	0.0952	>GCA_000150055|KMM65948.1
1	0.2857	>GCA_000150055|KMM66006.1
1	0.2381	>GCA_000150055|KMM66097.1
1	0.1905	>GCA_000150055|KMM66133.1
1	0.2381	>GCA_000150055|KMM66157.1
1	0.0476	>GCA_000150055|KMM66171.1
1	0.3333	>GCA_000150055|KMM66177.1
1	0.0476	>GCA_000150055|KMM66199.1
1	0.3333	>GCA_000150055|KMM66201.1
1	0.1429	>GCA_000150055|KMM66357.1
1	0.2381	>GCA_000150055|KMM66362.1
1	0.0953	>GCA_000150055|KMM66424.1
1	0.0952	>GCA_000150055|KMM66450.1
1	0.0476	>GCA_000150055|KMM66455.1
1	0.0952	>GCA_000150055|KMM66500.1
1	0.2857	>GCA_000150055|KMM66535.1
1	0.0952	>GCA_000150055|KMM66656.1
1	1	>GCA_000150055|KMM66789.1
1	0.0476	>GCA_000150055|KMM66792.1
1	0.1428	>GCA_000150055|KMM66851.1
1	0.0952	>GCA_000150055|KMM66852.1
1	0.2857	>GCA_000150055|KMM66897.1
1	0.0952	>GCA_000150055|KMM66922.1
1	0.1428	>GCA_000150055|KMM66968.1
1	0.2857	>GCA_000150055|KMM67009.1
1	0.2381	>GCA_000150055|KMM67022.1
1	0.3333	>GCA_000150055|KMM67052.1
1	0.3332	>GCA_000150055|KMM67137.1
1	0.2857	>GCA_000150055|KMM67196.1
1	0.2381	>GCA_000150055|KMM67245.1
1	0.2381	>GCA_000150055|KMM67615.1
1	0.0952	>GCA_000150055|KMM67634.1
1	0.0952	>GCA_000150055|KMM67641.1
1	0.0476	>GCA_000150055|KMM67658.1
1	0.2857	>GCA_000150055|KMM67778.1
1	0.1905	>GCA_000150055|KMM67824.1
1	0.2381	>GCA_000150055|KMM67904.1
1	0.0952	>GCA_000150055|KMM67911.1
1	0.1428	>GCA_000150055|KMM67961.1
1	0.3333	>GCA_000150055|KMM68034.1
1	0.1428	>GCA_000150055|KMM68101.1
1	0.1905	>GCA_000150055|KMM68119.1
1	0.1428	>GCA_000150055|KMM68199.1
1	0.0476	>GCA_000150055|KMM68216.1
1	0.1905	>GCA_000150055|KMM68227.1
1	0.0476	>GCA_000150055|KMM68235.1
1	0.0952	>GCA_000150055|KMM68258.1
1	0.7618	>GCA_000150055|KMM68290.1
1	0.1428	>GCA_000150055|KMM68326.1
1	0.1428	>GCA_000150055|KMM68437.1
1	0.238	>GCA_000150055|KMM68478.1
1	0.0476	>GCA_000150055|KMM68481.1
1	0.3332	>GCA_000150055|KMM68530.1
1	0.1904	>GCA_000150055|KMM68579.1
1	0.0952	>GCA_000150055|KMM68628.1
1	0.0476	>GCA_000150055|KMM68629.1
1	0.0952	>GCA_000150055|KMM68656.1
1	0.0952	>GCA_000150055|KMM68659.1
1	0.1428	>GCA_000150055|KMM68728.1
1	0.0952	>GCA_000150055|KMM68773.1
1	0.0953	>GCA_000150055|KMM68801.1
1	0.1428	>GCA_000150055|KMM68827.1
1	0.1905	>GCA_000150055|KMM69002.1
1	0.0952	>GCA_000150055|KMM69060.1
1	0.5238	>GCA_000150055|KMM69110.1
1	0.1905	>GCA_000150055|KMM69153.1
1	0.0952	>GCA_000150055|KMM69218.1
1	0.2381	>GCA_000150055|KMM69251.1
1	0.0952	>GCA_000150055|KMM69579.1
1	0.0952	>GCA_000150055|KMM69633.1
1	0.0952	>GCA_000150055|KMM69852.1
1	0.0476	>GCA_000150055|KMM70097.1
1	0.1428	>GCA_000150055|KMM70110.1
1	0.1428	>GCA_000150055|KMM70175.1
1	0.3332	>GCA_000150055|KMM70252.1
1	0.1428	>GCA_000150055|KMM70264.1
1	0.2857	>GCA_000150055|KMM70329.1
1	0.0476	>GCA_000150055|KMM70339.1
1	0.3808	>GCA_000150055|KMM70451.1
1	0.2381	>GCA_000150055|KMM70551.1
1	0.0952	>GCA_000150055|KMM70580.1
1	0.8094	>GCA_000150055|KMM70589.1
1	0.0952	>GCA_000150055|KMM70662.1
1	0.0476	>GCA_000150055|KMM70764.1
1	0.0952	>GCA_000150055|KMM70932.1
1	0.1428	>GCA_000150055|KMM70956.1
1	0.1905	>GCA_000150055|KMM70962.1
1	0.1905	>GCA_000150055|KMM70980.1
1	0.238	>GCA_000150055|KMM70996.1
1	0.1905	>GCA_000150055|KMM71005.1
1	0.4285	>GCA_000150055|KMM71008.1
1	0.0953	>GCA_000150055|KMM71023.1
1	0.0476	>GCA_000150055|KMM71127.1
1	0.0952	>GCA_000150055|KMM71344.1
1	0.1428	>GCA_000150055|KMM71359.1
1	0.0476	>GCA_000150055|KMM71366.1
1	0.3333	>GCA_000150055|KMM71384.1
1	0.2381	>GCA_000150055|KMM71414.1
1	0.0476	>GCA_000150055|KMM71431.1
1	0.8571	>GCA_000150055|KMM71605.1
1	0.3334	>GCA_000150055|KMM71645.1
1	0.0952	>GCA_000150055|KMM71647.1
1	0.238	>GCA_000150055|KMM71655.1
1	0.1428	>GCA_000150055|KMM71686.1
1	0.1904	>GCA_000150055|KMM71698.1
1	0.0953	>GCA_000150055|KMM71791.1
1	0.3334	>GCA_000150055|KMM71926.1
1	0.0952	>GCA_000150055|KMM71991.1
1	0.0476	>GCA_000150055|KMM72032.1
1	0.2381	>GCA_000150055|KMM72037.1
1	0.0476	>GCA_000150055|KMM72038.1
1	0.3809	>GCA_000150055|KMM72073.1
1	0.1904	>GCA_000150055|KMM72084.1
1	0.0952	>GCA_000150055|KMM72087.1
1	0.0476	>GCA_000150055|KMM72105.1
1	0.2857	>GCA_000150055|KMM72246.1
1	0.0953	>GCA_000150055|KMM72325.1
1	0.0952	>GCA_000150055|KMM72329.1
1	0.0952	>GCA_000150055|KMM72335.1
1	0.238	>GCA_000150055|KMM72542.1
1	0.0476	>GCA_000150055|KMM72639.1
1	0.0476	>GCA_000150055|KMM72642.1
1	0.0476	>GCA_000150055|KMM72694.1
1	0.1905	>GCA_000150055|KMM72702.1
1	0.3334	>GCA_000150055|KMM72710.1
1	0.1428	>GCA_000150055|KMM72790.1
1	0.1429	>GCA_000150055|KMM72824.1
1	0.2381	>GCA_000150055|KMM72964.1
1	0.1429	>GCA_000150055|KMM73088.1
1	0.1428	>GCA_000150055|KMM73094.1
1	0.1428	>GCA_000150055|KMM73120.1
1	0.1905	>GCA_000150055|KMM73131.1
1	0.3334	>GCA_000150055|KMM73174.1
1	0.1428	>GCA_000150055|KMM73207.1
1	0.1904	>GCA_000150055|KMM73254.1
1	0.2856	>GCA_000150055|KMM73330.1
1	0.2856	>GCA_000150055|KMM73347.1
1	0.1905	>GCA_000150055|KMM73383.1
1	0.2381	>GCA_000150055|KMM73411.1
1	0.3333	>GCA_000150055|KMM73435.1
1	0.1428	>GCA_000150055|KMM73495.1
1	0.0953	>GCA_000151335|EER22861.1
1	0.3809	>GCA_000151335|EER22920.1
1	0.0952	>GCA_000151335|EER23022.1
1	0.0952	>GCA_000151335|EER23166.1
1	0.1429	>GCA_000151335|EER23185.1
1	0.238	>GCA_000151335|EER23238.1
1	0.0952	>GCA_000151335|EER23531.1
1	0.1428	>GCA_000151335|EER23698.1
1	0.0476	>GCA_000151335|EER23765.1
1	0.0952	>GCA_000151335|EER23844.1
1	0.4285	>GCA_000151335|EER24001.1
1	0.0953	>GCA_000151335|EER24004.1
1	0.1428	>GCA_000151335|EER24271.1
1	0.238	>GCA_000151335|EER24288.1
1	0.0952	>GCA_000151335|EER24421.1
1	0.4285	>GCA_000151335|EER24445.1
1	0.0953	>GCA_000151335|EER24463.1
1	0.4285	>GCA_000151335|EER24549.1
1	0.0476	>GCA_000151335|EER24645.1
1	0.2381	>GCA_000151335|EER24669.1
1	0.0952	>GCA_000151335|EER24681.1
1	0.0952	>GCA_000151335|EER24865.1
1	0.0476	>GCA_000151335|EER25044.1
1	0.4763	>GCA_000151335|EER25316.1
1	0.238	>GCA_000151335|EER25319.1
1	0.3334	>GCA_000151335|EER25340.1
1	0.3809	>GCA_000151335|EER25946.1
1	0.0476	>GCA_000151335|EER26124.1
1	0.0952	>GCA_000151335|EER26125.1
1	0.3333	>GCA_000151335|EER26165.1
1	0.0953	>GCA_000151335|EER26339.1
1	0.0952	>GCA_000151335|EER26390.1
1	0.0952	>GCA_000151335|EER26549.1
1	0.0952	>GCA_000151335|EER27134.1
1	0.2381	>GCA_000151335|EER27156.1
1	0.0952	>GCA_000151335|EER27634.1
1	0.0952	>GCA_000151335|EER27639.1
1	0.1428	>GCA_000151335|EER27734.1
1	0.0476	>GCA_000151335|EER27810.1
1	0.4763	>GCA_000151335|EER27949.1
1	0.0952	>GCA_000151335|EER28088.1
1	0.0952	>GCA_000151335|EER28091.1
1	0.1905	>GCA_000151335|EER28174.1
1	0.0476	>GCA_000151335|EER28240.1
1	0.0476	>GCA_000151335|EER28343.1
1	0.3333	>GCA_000151335|EER28345.1
1	0.0953	>GCA_000151335|EER28359.1
1	0.1428	>GCA_000151335|EER28364.1
1	0.0952	>GCA_000151335|EER28433.1
1	0.2381	>GCA_000151335|EER28644.1
1	0.0476	>GCA_000151335|EER28754.1
1	0.0953	>GCA_000151335|EER28815.1
1	0.0476	>GCA_000151335|EER29004.1
1	0.0476	>GCA_000151335|EER29119.1
1	0.1429	>GCA_000151335|EER29275.1
1	0.1428	>GCA_000151335|EER29390.1
1	0.0476	>GCA_000151335|EER29466.1
1	0.1904	>GCA_000151335|EER29515.1
1	0.4284	>GCA_000151335|EER29969.1
1	0.1429	>GCA_000151335|EER30028.1
1	0.1904	>GCA_000151335|EER30049.1
1	0.1429	>GCA_018416015|QVM05622.1
1	0.0476	>GCA_018416015|QVM05735.1
1	0.0476	>GCA_018416015|QVM05865.1
1	0.2381	>GCA_018416015|QVM06285.1
1	0.0476	>GCA_018416015|QVM06372.1
1	0.0952	>GCA_018416015|QVM06883.1
1	0.0476	>GCA_018416015|QVM07181.1
1	0.1428	>GCA_018416015|QVM07427.1
1	0.2381	>GCA_018416015|QVM07517.1
1	0.3333	>GCA_018416015|QVM07691.1
1	0.1428	>GCA_018416015|QVM08485.1
1	0.2381	>GCA_018416015|QVM09244.1
1	0.4285	>GCA_018416015|QVM09564.1
1	0.2381	>GCA_018416015|QVM09602.1
1	0.3333	>GCA_018416015|QVM09899.1
1	0.1428	>GCA_018416015|QVM10206.1
1	0.0476	>GCA_018416015|QVM10341.1
1	0.0476	>GCA_018416015|QVM10775.1
1	0.3334	>GCA_018416015|QVM10903.1
1	0.0952	>GCA_018416015|QVM11110.1
1	0.1904	>GCA_018416015|QVM11622.1
1	0.0952	>GCA_018416015|QVM12064.1
1	0.2381	>GCA_018416015|QVM12854.1
1	0.0476	>GCA_018416015|QVM12931.1
1	0.0952	>GCA_018416015|QVM13173.1
1	0.1905	>GCA_018416015|QVM13243.1
1	0.0476	>GCA_018416015|QVM13458.1
1	0.0952	>GCA_018416015|QVM13599.1
1	0.1905	>GCA_020976775|JAJKKW010000003.1.g3226
1	0.0476	>GCA_020976775|JAJKKW010000003.1.g3243
1	0.0476	>GCA_020976775|JAJKKW010000015.1.g1112
1	0.1428	>GCA_020976775|JAJKKW010000021.1.g2136
1	0.0952	>GCA_020976775|JAJKKW010000023.1.g2415
1	0.2857	>GCA_020976775|JAJKKW010000024.1.g2519
1	0.0952	>GCA_020976775|JAJKKW010000040.1.g4247
1	0.2381	>GCA_020976775|JAJKKW010000044.1.g4563
1	0.1904	>GCA_020976775|JAJKKW010000046.1.g4667
1	0.1904	>GCA_020976775|JAJKKW010000046.1.g4681
1	0.0476	>GCA_020976775|JAJKKW010000049.1.g4874
1	0.2857	>GCA_020976775|JAJKKW010000049.1.g4897
1	0.3809	>GCA_020976775|JAJKKW010000055.1.g5261
1	0.0476	>GCA_020976775|JAJKKW010000076.1.g6185
1	0.0476	>GCA_020976775|JAJKKW010000079.1.g6290
1	0.1428	>GCA_020976775|JAJKKW010000086.1.g6550
1	0.0476	>GCA_020976775|JAJKKW010000088.1.g6598
1	0.0952	>GCA_020976775|JAJKKW010000105.1.g212
1	0.1904	>GCA_020976775|JAJKKW010000109.1.g307
1	0.1428	>GCA_020976775|JAJKKW010000112.1.g405
1	0.0476	>GCA_020976775|JAJKKW010000117.1.g477
1	0.1905	>GCA_020976775|JAJKKW010000124.1.g637
1	0.1905	>GCA_020976775|JAJKKW010000130.1.g779
1	0.4761	>GCA_020976775|JAJKKW010000144.1.g1017
1	0.857	>GCA_020976775|JAJKKW010000153.1.g1187
1	0.0952	>GCA_020976775|JAJKKW010000183.1.g1714
1	0.0952	>GCA_020976775|JAJKKW010000191.1.g1852
1	0.0952	>GCA_020976775|JAJKKW010000196.1.g1890
1	0.238	>GCA_020976775|JAJKKW010000198.1.g1912
1	0.1428	>GCA_020976775|JAJKKW010000220.1.g2297
1	0.2381	>GCA_020976775|JAJKKW010000222.1.g2324
1	0.0476	>GCA_020976775|JAJKKW010000224.1.g2341
1	0.0476	>GCA_020976775|JAJKKW010000228.1.g2383
1	0.0952	>GCA_020976775|JAJKKW010000254.1.g2708
1	0.0952	>GCA_020976775|JAJKKW010000302.1.g3327
1	0.1428	>GCA_020976775|JAJKKW010000303.1.g3341
1	0.238	>GCA_020976775|JAJKKW010000304.1.g3343
1	0.0476	>GCA_020976775|JAJKKW010000322.1.g3546
1	0.0952	>GCA_020976775|JAJKKW010000330.1.g3622
1	0.0952	>GCA_020976775|JAJKKW010000332.1.g3630
1	0.1904	>GCA_020976775|JAJKKW010000336.1.g3654
1	0.0476	>GCA_020976775|JAJKKW010000343.1.g3739
1	0.0952	>GCA_020976775|JAJKKW010000372.1.g3979
1	0.2857	>GCA_020976775|JAJKKW010000378.1.g4020
1	0.1428	>GCA_020976775|JAJKKW010000388.1.g4102
1	0.1429	>GCA_020976775|JAJKKW010000402.1.g4289
1	0.1428	>GCA_020976775|JAJKKW010000417.1.g4398
1	0.1428	>GCA_020976775|JAJKKW010000448.1.g4597
1	0.0952	>GCA_020976775|JAJKKW010000464.1.g4712
1	0.8571	>GCA_020976775|JAJKKW010000475.1.g4783
1	0.0953	>GCA_020976775|JAJKKW010000530.1.g5179
1	0.0476	>GCA_020976775|JAJKKW010000554.1.g5303
1	0.4286	>GCA_020976775|JAJKKW010000556.1.g5310
1	0.4285	>GCA_020976775|JAJKKW010000566.1.g5349
1	0.0952	>GCA_020976775|JAJKKW010000626.1.g5659
1	0.0952	>GCA_020976775|JAJKKW010000686.1.g5879
1	0.3333	>GCA_020976795|JAJKKV010000010.1.g59
1	0.5713	>GCA_020976795|JAJKKV010000024.1.g2880
1	0.0952	>GCA_020976795|JAJKKV010000043.1.g4662
1	0.0476	>GCA_020976795|JAJKKV010000046.1.g4845
1	0.0476	>GCA_020976795|JAJKKV010000061.1.g5677

## Sheet: Cytoplasmic_Unique_Pathways
Protein	Pathway
GCA_000151335|EER23765.1	00710 Carbon fixation in photosynthetic organisms (2)
GCA_000150055|KMM66789.1
GCA_000150055|KMM66789.1	00680 Methane metabolism (2)
GCA_000150055|KMM64563.1
GCA_000150055|KMM71008.1	00460 Cyanoamino acid metabolism (1)
GCA_000150055|KMM68629.1	00311 Penicillin and cephalosporin biosynthesis (1)
GCA_020976775|JAJKKW010000153.1.g1187	00261 Monobactam biosynthesis (1)
GCA_000150055|KMM65200.1	00362 Benzoate degradation (1)
GCA_000150055|KMM64030.1, GCA_000150055|KMM71005.1	00364 Fluorobenzoate degradation (2)
GCA_000150055|KMM65200.1
GCA_000150055|KMM72335.1	00625 Chloroalkane and chloroalkene degradation (1)
GCA_000150055|KMM64030.1, GCA_000150055|KMM71005.1	00361 Chlorocyclohexane and chlorobenzene degradation (2)
GCA_000150055|KMM65200.1
GCA_000150055|KMM64030.1, GCA_000150055|KMM71005.1	00623 Toluene degradation (2)
GCA_000150055|KMM65200.1
GCA_000150055|KMM72335.1	00626 Naphthalene degradation (1)
GCA_000150055|KMM66357.1, GCA_018416015|QVM10421.1	02020 Two-component system (1)
GCA_000150055|KMM72087.1	04144 Endocytosis (1)
GCA_020976775|JAJKKW010000021.1.g2136	04138 Autophagy - yeast (1)
GCA_000150055|KMM72087.1	04217 Necroptosis (1)
GCA_018416015|QVM10775.1, GCA_020976775|JAJKKW010000330.1.g3622	02024 Quorum sensing (1)
GCA_000150055|KMM64040.1, GCA_000150055|KMM65088.1, GCA_000151335|EER28815.1, GCA_020976775|JAJKKW010000402.1.g4289	04212 Longevity regulating pathway - worm (1)

## Sheet: Extracellular_Localization
#SeqName	Comp.Result
GCA_000150055KMM63682.1	Extracellular
GCA_000150055KMM63706.1	Extracellular
GCA_000150055KMM63818.1	Extracellular
GCA_000150055KMM63880.1	Extracellular
GCA_000150055KMM63923.1	Extracellular
GCA_000150055KMM63936.1	Extracellular
GCA_000150055KMM63977.1	Extracellular
GCA_000150055KMM64002.1	Extracellular
GCA_000150055KMM64189.1	Extracellular
GCA_000150055KMM64236.1	Extracellular
GCA_000150055KMM64251.1	Extracellular
GCA_000150055KMM64329.1	Extracellular
GCA_000150055KMM64453.1	Extracellular
GCA_000150055KMM64706.1	Extracellular
GCA_000150055KMM65136.1	Extracellular
GCA_000150055KMM65197.1	Extracellular
GCA_000150055KMM65287.1	Extracellular
GCA_000150055KMM65329.1	Extracellular
GCA_000150055KMM65376.1	Extracellular
GCA_000150055KMM65390.1	Extracellular
GCA_000150055KMM65405.1	Extracellular
GCA_000150055KMM65416.1	Extracellular
GCA_000150055KMM65647.1	Extracellular
GCA_000150055KMM65872.1	Extracellular
GCA_000150055KMM66019.1	Extracellular
GCA_000150055KMM66208.1	Extracellular
GCA_000150055KMM66212.1	Extracellular
GCA_000150055KMM66425.1	Extracellular
GCA_000150055KMM66533.1	Extracellular
GCA_000150055KMM66547.1	Extracellular
GCA_000150055KMM66552.1	Extracellular
GCA_000150055KMM66582.1	Extracellular
GCA_000150055KMM66676.1	Extracellular
GCA_000150055KMM66721.1	Extracellular
GCA_000150055KMM66958.1	Extracellular
GCA_000150055KMM67035.1	Extracellular
GCA_000150055KMM67046.1	Extracellular
GCA_000150055KMM67081.1	Extracellular
GCA_000150055KMM67162.1	Extracellular
GCA_000150055KMM67228.1	Extracellular
GCA_000150055KMM67266.1	Extracellular
GCA_000150055KMM67540.1	Extracellular
GCA_000150055KMM67622.1	Extracellular
GCA_000150055KMM67637.1	Extracellular
GCA_000150055KMM67647.1	Extracellular
GCA_000150055KMM67877.1	Extracellular
GCA_000150055KMM67890.1	Extracellular
GCA_000150055KMM67921.1	Extracellular
GCA_000150055KMM68032.1	Extracellular
GCA_000150055KMM68091.1	Extracellular
GCA_000150055KMM68097.1	Extracellular
GCA_000150055KMM68113.1	Extracellular
GCA_000150055KMM68117.1	Extracellular
GCA_000150055KMM68203.1	Extracellular
GCA_000150055KMM68340.1	Extracellular
GCA_000150055KMM68472.1	Extracellular
GCA_000150055KMM68580.1	Extracellular
GCA_000150055KMM68633.1	Extracellular
GCA_000150055KMM68818.1	Extracellular
GCA_000150055KMM68880.1	Extracellular
GCA_000150055KMM68983.1	Extracellular
GCA_000150055KMM69464.1	Extracellular
GCA_000150055KMM69465.1	Extracellular
GCA_000150055KMM69475.1	Extracellular
GCA_000150055KMM69503.1	Extracellular
GCA_000150055KMM69528.1	Extracellular
GCA_000150055KMM69637.1	Extracellular
GCA_000150055KMM69708.1	Extracellular
GCA_000150055KMM69804.1	Extracellular
GCA_000150055KMM69851.1	Extracellular
GCA_000150055KMM69932.1	Extracellular
GCA_000150055KMM70049.1	Extracellular
GCA_000150055KMM70091.1	Extracellular
GCA_000150055KMM70154.1	Extracellular
GCA_000150055KMM70353.1	Extracellular
GCA_000150055KMM70435.1	Extracellular
GCA_000150055KMM70539.1	Extracellular
GCA_000150055KMM70559.1	Extracellular
GCA_000150055KMM70669.1	Extracellular
GCA_000150055KMM70711.1	Extracellular
GCA_000150055KMM70851.1	Extracellular
GCA_000150055KMM70907.1	Extracellular
GCA_000150055KMM70949.1	Extracellular
GCA_000150055KMM71513.1	Extracellular
GCA_000150055KMM71668.1	Extracellular
GCA_000150055KMM71837.1	Extracellular
GCA_000150055KMM71985.1	Extracellular
GCA_000150055KMM72034.1	Extracellular
GCA_000150055KMM72126.1	Extracellular
GCA_000150055KMM72194.1	Extracellular
GCA_000150055KMM72287.1	Extracellular
GCA_000150055KMM72628.1	Extracellular
GCA_000150055KMM72649.1	Extracellular
GCA_000150055KMM72698.1	Extracellular
GCA_000150055KMM72703.1	Extracellular
GCA_000150055KMM72947.1	Extracellular
GCA_000150055KMM72994.1	Extracellular
GCA_000150055KMM73048.1	Extracellular
GCA_000150055KMM73151.1	Extracellular
GCA_000150055KMM73236.1	Extracellular
GCA_000150055KMM73476.1	Extracellular
GCA_000151335EER23232.1	Extracellular
GCA_000151335EER25244.1	Extracellular
GCA_000151335EER25489.1	Extracellular
GCA_000151335EER25787.1	Extracellular
GCA_000151335EER26137.1	Extracellular
GCA_000151335EER26294.1	Extracellular
GCA_000151335EER26583.1	Extracellular
GCA_000151335EER26588.1	Extracellular
GCA_000151335EER26663.1	Extracellular
GCA_000151335EER27275.1	Extracellular
GCA_000151335EER27591.1	Extracellular
GCA_000151335EER28099.1	Extracellular
GCA_000151335EER28113.1	Extracellular
GCA_000151335EER28157.1	Extracellular
GCA_000151335EER28776.1	Extracellular
GCA_000151335EER29282.1	Extracellular
GCA_000151335EER29332.1	Extracellular
GCA_000151335EER29392.1	Extracellular
GCA_000151335EER29561.1	Extracellular
GCA_000151335EER29725.1	Extracellular
GCA_000151335EER30033.1	Extracellular
GCA_018416015QVM05333.1	Extracellular
GCA_018416015QVM06132.1	Extracellular
GCA_018416015QVM06142.1	Extracellular
GCA_018416015QVM06548.1	Extracellular
GCA_018416015QVM07375.1	Extracellular
GCA_018416015QVM07790.1	Extracellular
GCA_018416015QVM08328.1	Extracellular
GCA_018416015QVM08622.1	Extracellular
GCA_018416015QVM08887.1	Extracellular
GCA_018416015QVM10425.1	Extracellular
GCA_018416015QVM12804.1	Extracellular
GCA_018416015QVM12995.1	Extracellular
GCA_020976775JAJKKW010000005.1.g4936	Extracellular
GCA_020976775JAJKKW010000011.1.g352	Extracellular
GCA_020976775JAJKKW010000012.1.g551	Extracellular
GCA_020976775JAJKKW010000022.1.g2285	Extracellular
GCA_020976775JAJKKW010000027.1.g2861	Extracellular
GCA_020976775JAJKKW010000036.1.g3870	Extracellular
GCA_020976775JAJKKW010000057.1.g5357	Extracellular
GCA_020976775JAJKKW010000066.1.g5772	Extracellular
GCA_020976775JAJKKW010000082.1.g6425	Extracellular
GCA_020976775JAJKKW010000139.1.g929	Extracellular
GCA_020976775JAJKKW010000156.1.g1232	Extracellular
GCA_020976775JAJKKW010000322.1.g3539	Extracellular
GCA_020976775JAJKKW010000370.1.g3972	Extracellular
GCA_020976775JAJKKW010000422.1.g4450	Extracellular

## Sheet: Extracellular_Essential
Essentiality	Score	Protein
1	0.1538	>GCA_000150055|KMM63682.1
1	0.0769	>GCA_000150055|KMM63706.1
1	0.0769	>GCA_000150055|KMM63818.1
1	0.1539	>GCA_000150055|KMM63880.1
1	0.3077	>GCA_000150055|KMM63923.1
1	0.1539	>GCA_000150055|KMM63936.1
1	0.3077	>GCA_000150055|KMM63977.1
1	0.2307	>GCA_000150055|KMM64002.1
1	0.2308	>GCA_000150055|KMM64189.1
1	0.3077	>GCA_000150055|KMM64236.1
1	0.3845	>GCA_000150055|KMM64251.1
1	0.1538	>GCA_000150055|KMM64329.1
1	0.1539	>GCA_000150055|KMM64453.1
1	0.7692	>GCA_000150055|KMM64706.1
1	0.6153	>GCA_000150055|KMM65136.1
1	0.4615	>GCA_000150055|KMM65197.1
1	0.2308	>GCA_000150055|KMM65287.1
1	0.2308	>GCA_000150055|KMM65329.1
1	0.5385	>GCA_000150055|KMM65376.1
1	0.3078	>GCA_000150055|KMM65390.1
1	0.3846	>GCA_000150055|KMM65405.1
1	0.4615	>GCA_000150055|KMM65416.1
1	0.5385	>GCA_000150055|KMM65647.1
1	0.1539	>GCA_000150055|KMM65872.1
1	0.2308	>GCA_000150055|KMM66019.1
1	0.1538	>GCA_000150055|KMM66208.1
1	0.1539	>GCA_000150055|KMM66212.1
1	0.3077	>GCA_000150055|KMM66425.1
1	0.2308	>GCA_000150055|KMM66533.1
1	0.4616	>GCA_000150055|KMM66547.1
1	0.2307	>GCA_000150055|KMM66552.1
1	0.3846	>GCA_000150055|KMM66582.1
1	0.1539	>GCA_000150055|KMM66676.1
1	0.3077	>GCA_000150055|KMM66721.1
1	0.3076	>GCA_000150055|KMM66958.1
1	0.1539	>GCA_000150055|KMM67035.1
1	0.3846	>GCA_000150055|KMM67046.1
1	0.5384	>GCA_000150055|KMM67081.1
1	0.0769	>GCA_000150055|KMM67162.1
1	0.0769	>GCA_000150055|KMM67228.1
1	0.077	>GCA_000150055|KMM67266.1
1	0.077	>GCA_000150055|KMM67540.1
1	0.1539	>GCA_000150055|KMM67622.1
1	0.6924	>GCA_000150055|KMM67637.1
1	0.2308	>GCA_000150055|KMM67647.1
1	0.3077	>GCA_000150055|KMM67877.1
1	0.1538	>GCA_000150055|KMM67890.1
1	0.0769	>GCA_000150055|KMM67921.1
1	0.4616	>GCA_000150055|KMM68032.1
1	0.5384	>GCA_000150055|KMM68091.1
0	0	>GCA_000150055|KMM68113.1
1	0.3847	>GCA_000150055|KMM68117.1
1	0.2307	>GCA_000150055|KMM68203.1
1	0.0769	>GCA_000150055|KMM68340.1
1	0.4614	>GCA_000150055|KMM68472.1
1	0.3846	>GCA_000150055|KMM68580.1
1	0.5385	>GCA_000150055|KMM68633.1
1	0.1539	>GCA_000150055|KMM68818.1
1	0.2307	>GCA_000150055|KMM68880.1
1	0.5385	>GCA_000150055|KMM68983.1
1	0.2307	>GCA_000150055|KMM69464.1
1	0.6923	>GCA_000150055|KMM69465.1
1	0.1539	>GCA_000150055|KMM69475.1
1	0.1539	>GCA_000150055|KMM69503.1
0	0	>GCA_000150055|KMM69528.1
1	0.2307	>GCA_000150055|KMM69637.1
1	0.3077	>GCA_000150055|KMM69708.1
1	0.2308	>GCA_000150055|KMM69804.1
1	0.4615	>GCA_000150055|KMM69851.1
1	0.1538	>GCA_000150055|KMM69932.1
1	0.3077	>GCA_000150055|KMM70049.1
1	0.3847	>GCA_000150055|KMM70091.1
1	0.7692	>GCA_000150055|KMM70154.1
1	0.2307	>GCA_000150055|KMM70353.1
1	0.3077	>GCA_000150055|KMM70435.1
1	0.2308	>GCA_000150055|KMM70539.1
1	0.3846	>GCA_000150055|KMM70559.1
1	0.4615	>GCA_000150055|KMM70669.1
1	0.0769	>GCA_000150055|KMM70711.1
1	0.0769	>GCA_000150055|KMM70851.1
1	0.1538	>GCA_000150055|KMM70907.1
1	0.4615	>GCA_000150055|KMM70949.1
1	0.3846	>GCA_000150055|KMM71513.1
1	0.3078	>GCA_000150055|KMM71668.1
1	0.7692	>GCA_000150055|KMM71837.1
1	0.1539	>GCA_000150055|KMM71985.1
1	0.1539	>GCA_000150055|KMM72034.1
1	0.3077	>GCA_000150055|KMM72126.1
1	0.2308	>GCA_000150055|KMM72194.1
1	0.5385	>GCA_000150055|KMM72287.1
1	0.4616	>GCA_000150055|KMM72628.1
1	0.3847	>GCA_000150055|KMM72649.1
1	0.2307	>GCA_000150055|KMM72698.1
1	0.2308	>GCA_000150055|KMM72703.1
0	0	>GCA_000150055|KMM72947.1
1	0.4615	>GCA_000150055|KMM72994.1
1	0.7692	>GCA_000150055|KMM73048.1
0	0	>GCA_000150055|KMM73151.1
1	0.0769	>GCA_000150055|KMM73236.1
1	0.4616	>GCA_000150055|KMM73476.1
1	0.1539	>GCA_000151335|EER23232.1
1	0.2308	>GCA_000151335|EER25244.1
1	0.3078	>GCA_000151335|EER25489.1
0	0	>GCA_000151335|EER25787.1
1	0.1539	>GCA_000151335|EER26137.1
1	0.3077	>GCA_000151335|EER26583.1
0	0	>GCA_000151335|EER26588.1
1	0.0769	>GCA_000151335|EER26663.1
1	0.3077	>GCA_000151335|EER27275.1
1	0.2307	>GCA_000151335|EER27591.1
0	0	>GCA_000151335|EER28099.1
1	0.1539	>GCA_000151335|EER28099.1
1	0.3845	>GCA_000151335|EER28157.1
1	0.8462	>GCA_000151335|EER28776.1
1	0.1538	>GCA_000151335|EER29332.1
1	0.7692	>GCA_000151335|EER29392.1
1	0.1538	>GCA_000151335|EER29561.1
1	0.3846	>GCA_000151335|EER29725.1
1	0.2308	>GCA_000151335|EER30033.1
1	0.4616	>GCA_018416015|QVM05333.1
1	0.3847	>GCA_018416015|QVM06142.1
1	0.0769	>GCA_018416015|QVM06548.1
1	0.5385	>GCA_018416015|QVM07375.1
1	1	>GCA_018416015|QVM07790.1
1	0.1539	>GCA_018416015|QVM08328.1
1	0.2307	>GCA_018416015|QVM08622.1
1	0.1538	>GCA_018416015|QVM08887.1
1	0.3078	>GCA_018416015|QVM10425.1
1	0.2307	>GCA_018416015|QVM12804.1
1	0.2307	>GCA_018416015|QVM12995.1
1	0.3077	>GCA_020976775|JAJKKW010000005.1.g4936
1	0.3077	>GCA_020976775|JAJKKW010000011.1.g352
1	0.1538	>GCA_020976775|JAJKKW010000012.1.g551
0	0	>GCA_020976775|JAJKKW010000022.1.g2285
1	0.6923	>GCA_020976775|JAJKKW010000027.1.g2861
1	0.0769	>GCA_020976775|JAJKKW010000036.1.g3870
1	0.2308	>GCA_020976775|JAJKKW010000057.1.g5357
1	0.2308	>GCA_020976775|JAJKKW010000066.1.g5772
1	0.6154	>GCA_020976775|JAJKKW010000082.1.g6425
1	0.1539	>GCA_020976775|JAJKKW010000139.1.g929
1	0.4615	>GCA_020976775|JAJKKW010000156.1.g1232
1	0.3846	>GCA_020976775|JAJKKW010000322.1.g3539
1	0.5384	>GCA_020976775|JAJKKW010000370.1.g3972
1	0.2307	>GCA_020976775|JAJKKW010000422.1.g4450
1	0.4616	>GCA_020976775|JAJKKW010000479.1.g4801
1	0.3076	>GCA_020976775|JAJKKW010000520.1.g5116
1	0.1539	>GCA_020976775|JAJKKW010000869.1.g6567
1	0.2308	>GCA_020976775|JAJKKW010000988.1.g6903
1	0.1538	>GCA_020976795|JAJKKV010000413.1.g4594
1	0.2308	>GCA_020976795|JAJKKV010000419.1.g4608

## Sheet: Extracellular_TMHMM2.0
Protein	Length	AA in Transmembrane	First 60 AA	Predicted helices	Topology
GCA_000150055|KMM73236.1	len=134	ExpAA=0.00	First60=0.00	PredHel=0	Topology=o
GCA_000150055|KMM69932.1	len=137	ExpAA=0.00	First60=0.00	PredHel=0	Topology=o
GCA_000150055|KMM65647.1	len=139	ExpAA=0.00	First60=0.00	PredHel=0	Topology=o
GCA_000150055|KMM71513.1	len=140	ExpAA=0.00	First60=0.00	PredHel=0	Topology=o
GCA_020976795|JAJKKV010000419.1.g4608	len=191	ExpAA=0.00	First60=0.00	PredHel=0	Topology=o
GCA_000150055|KMM72649.1	len=204	ExpAA=0.00	First60=0.00	PredHel=0	Topology=o
GCA_020976775|JAJKKW010000370.1.g3972	len=225	ExpAA=0.00	First60=0.00	PredHel=0	Topology=o
GCA_018416015|QVM08887.1	len=253	ExpAA=0.00	First60=0.00	PredHel=0	Topology=o
GCA_000150055|KMM67890.1	len=283	ExpAA=0.00	First60=0.00	PredHel=0	Topology=o
GCA_000150055|KMM64453.1	len=305	ExpAA=0.00	First60=0.00	PredHel=0	Topology=o
GCA_000150055|KMM70949.1	len=381	ExpAA=0.00	First60=0.00	PredHel=0	Topology=o
GCA_000150055|KMM68472.1	len=478	ExpAA=0.00	First60=0.00	PredHel=0	Topology=o
GCA_020976775|JAJKKW010000036.1.g3870	len=96	ExpAA=0.00	First60=0.00	PredHel=0	Topology=o
GCA_020976775|JAJKKW010000066.1.g5772	len=120	ExpAA=0.01	First60=0.00	PredHel=0	Topology=o
GCA_018416015|QVM10425.1	len=158	ExpAA=0.01	First60=0.00	PredHel=0	Topology=o
GCA_000150055|KMM65287.1	len=189	ExpAA=0.01	First60=0.00	PredHel=0	Topology=o
GCA_000150055|KMM73476.1	len=193	ExpAA=0.01	First60=0.00	PredHel=0	Topology=o
GCA_000150055|KMM68818.1	len=197	ExpAA=0.01	First60=0.00	PredHel=0	Topology=o
GCA_000150055|KMM68203.1	len=217	ExpAA=0.01	First60=0.00	PredHel=0	Topology=o
GCA_000150055|KMM64189.1	len=242	ExpAA=0.01	First60=0.00	PredHel=0	Topology=o
GCA_000150055|KMM65376.1	len=282	ExpAA=0.01	First60=0.00	PredHel=0	Topology=o
GCA_020976775|JAJKKW010000011.1.g352	len=379	ExpAA=0.01	First60=0.01	PredHel=0	Topology=o
GCA_000150055|KMM66721.1	len=411	ExpAA=0.01	First60=0.00	PredHel=0	Topology=o
GCA_000151335|EER28776.1	len=154	ExpAA=0.02	First60=0.01	PredHel=0	Topology=o
GCA_000150055|KMM67540.1	len=216	ExpAA=0.03	First60=0.00	PredHel=0	Topology=o
GCA_020976775|JAJKKW010000139.1.g929	len=262	ExpAA=0.03	First60=0.02	PredHel=0	Topology=o
GCA_000150055|KMM72628.1	len=668	ExpAA=0.03	First60=0.03	PredHel=0	Topology=o
GCA_000150055|KMM63977.1	len=276	ExpAA=0.04	First60=0.04	PredHel=0	Topology=o
GCA_000150055|KMM67228.1	len=354	ExpAA=0.04	First60=0.00	PredHel=0	Topology=o
GCA_000150055|KMM70435.1	len=361	ExpAA=0.04	First60=0.02	PredHel=0	Topology=o
GCA_000150055|KMM68091.1	len=250	ExpAA=0.06	First60=0.00	PredHel=0	Topology=o
GCA_000150055|KMM70907.1	len=269	ExpAA=0.06	First60=0.06	PredHel=0	Topology=o
GCA_000151335|EER28157.1	len=378	ExpAA=0.07	First60=0.04	PredHel=0	Topology=o
GCA_000150055|KMM66019.1	len=229	ExpAA=0.08	First60=0.07	PredHel=0	Topology=o
GCA_000150055|KMM63880.1	len=476	ExpAA=0.08	First60=0.04	PredHel=0	Topology=o

## Sheet: Extracellular_Vexijen
Genome ID	Protein ID	Score	Prediction
GCA_000150055	KMM73236.1	0.7783	ANTIGEN
GCA_000150055	KMM63880.1	0.3379	NON-ANTIGEN
GCA_000150055	KMM63977.1	0.8102	ANTIGEN
GCA_000150055	KMM64189.1	0.6494	ANTIGEN
GCA_000150055	KMM64453.1	0.6677	ANTIGEN
GCA_000150055	KMM65287.1	0.1269	NON-ANTIGEN
GCA_000150055	KMM65376.1	0.4569	NON-ANTIGEN
GCA_000150055	KMM65647.1	0.056	NON-ANTIGEN
GCA_000150055	KMM66019.1	0.6179	ANTIGEN
GCA_000150055	KMM66721.1	0.4198	NON-ANTIGEN
GCA_000150055	KMM67228.1	0.315	NON-ANTIGEN
GCA_000150055	KMM67540.1	0.2307	NON-ANTIGEN
GCA_000150055	KMM67890.1	0.5351	NON-ANTIGEN
GCA_000150055	KMM68091.1	0.6842	ANTIGEN
GCA_000150055	KMM68203.1	0.8279	ANTIGEN
GCA_000150055	KMM68472.1	0.3827	NON-ANTIGEN
GCA_000150055	KMM68818.1	0.9051	ANTIGEN
GCA_000150055	KMM69932.1	0.8086	ANTIGEN
GCA_000150055	KMM70435.1	0.414	NON-ANTIGEN
GCA_000150055	KMM70907.1	0.4858	NON-ANTIGEN
GCA_000150055	KMM70949.1	0.499	NON-ANTIGEN
GCA_000150055	KMM71513.1	0.6206	ANTIGEN
GCA_000150055	KMM72628.1	0.5186	NON-ANTIGEN
GCA_000150055	KMM72649.1	0.4514	NON-ANTIGEN
GCA_000150055	KMM73476.1	1.1326	ANTIGEN
GCA_000151335	EER28157.1	0.5831	NON-ANTIGEN
GCA_000151335	EER28776.1	0.7558	ANTIGEN
GCA_018416015	QVM08887.1	0.8277	ANTIGEN
GCA_018416015	QVM10425.1	0.9855	ANTIGEN
GCA_020976775	JAJKKW010000011.1.g352	0.3753	NON-ANTIGEN
GCA_020976775	JAJKKW010000036.1.g3870	0.709	ANTIGEN
GCA_020976775	JAJKKW010000066.1.g5772	0.6613	ANTIGEN
GCA_020976775	JAJKKW010000139.1.g929	0.2857	NON-ANTIGEN
GCA_020976775	JAJKKW010000370.1.g3972	0.8352	ANTIGEN
GCA_020976795	JAJKKV010000419.1.g4608	0.5884	NON-ANTIGEN
